# Supplementary material for: Requirement to change of functional brain network across the lifespan
Source: PLoS One. 2021 Nov 18;16(11):e0260091. doi: 10.1371/journal.pone.0260091 (PMC8601519; doi:10.1371/journal.pone.0260091)
Supplement: S1 Data — (ZIP) [file pone.0260091.s015.zip]

Archive with 3 entries (2 files):
- Data/
- Data/Feature-Matrix.csv
- Data/Signed-Networks.RData
