# Supplementary material for: Requirement to change of functional brain network across the lifespan
Source: PLoS One. 2021 Nov 18;16(11):e0260091. doi: 10.1371/journal.pone.0260091 (PMC8601519; doi:10.1371/journal.pone.0260091)
Supplement: S1 Data — (ZIP) [file pone.0260091.s015.zip › Data/Feature-Matrix.csv]

SITE	ID	AGE	SEX	STAGE	FRUS	NLD	TMH	ASPL	CC
ABIDEI-NYU	A51036	8.04	F	Childhood	568492	0.14	84.806	1.86	0.133
ABIDEI-NYU	A51038	8.26	F	Childhood	568108	0.116	70.62	1.885	0.113
ABIDEI-NYU	A51039	8.5	F	Childhood	1085424	0.282	92.841	1.718	0.205
ABIDEI-NYU	A51040	8.52	F	Childhood	1050686	0.254	86.573	1.746	0.183
ABIDEI-NYU	A51041	8.9	F	Childhood	957084	0.218	79.293	1.783	0.126
ABIDEI-NYU	A51042	8.91	F	Childhood	701122	0.135	68.194	1.866	0.154
ABIDEI-NYU	A51044	10.86	F	Childhood	947022	0.211	81.529	1.789	0.192
ABIDEI-NYU	A51045	11.56	F	Childhood	810864	0.18	79.743	1.82	0.163
ABIDEI-NYU	A51046	11.56	F	Childhood	1177036	0.282	88.721	1.718	0.222
ABIDEI-NYU	A51047	12.1	F	Adolescence	1089804	0.276	89.066	1.724	0.173
ABIDEI-NYU	A51048	12.44	F	Adolescence	1076910	0.251	84.999	1.749	0.195
ABIDEI-NYU	A51049	13.22	F	Adolescence	886916	0.213	83.529	1.788	0.142
ABIDEI-NYU	A51050	13.25	F	Adolescence	1271592	0.388	108.653	1.612	0.285
ABIDEI-NYU	A51052	14.18	F	Adolescence	698076	0.142	70.926	1.86	0.123
ABIDEI-NYU	A51053	14.38	F	Adolescence	1148358	0.329	98.665	1.671	0.205
ABIDEI-NYU	A51054	14.42	F	Adolescence	1071412	0.264	87.08	1.737	0.172
ABIDEI-NYU	A51056	17.31	F	Adolescence	1003898	0.214	76.335	1.787	0.156
ABIDEI-NYU	A51057	21.58	F	Early Adulthood	521878	0.105	69.482	1.897	0.105
ABIDEI-NYU	A51058	22.11	F	Early Adulthood	875576	0.192	77.243	1.81	0.135
ABIDEI-NYU	A51059	22.76	F	Early Adulthood	984582	0.209	75.919	1.791	0.156
ABIDEI-NYU	A51060	22.74	F	Early Adulthood	557256	0.126	78.481	1.874	0.121
ABIDEI-NYU	A51061	27.03	F	Early Adulthood	946796	0.212	78.367	1.791	0.133
ABIDEI-NYU	A51062	27.76	F	Early Adulthood	863120	0.173	72.345	1.829	0.173
ABIDEI-NYU	A51063	29.13	F	Early Adulthood	1089918	0.297	95.903	1.703	0.208
ABIDEI-NYU	A51069	8.15	M	Childhood	464252	0.105	77.541	1.896	0.11
ABIDEI-NYU	A51078	6.47	M	Childhood	952206	0.209	79.468	1.791	0.174
ABIDEI-NYU	A51079	7.19	M	Childhood	1102682	0.304	96.156	1.696	0.202
ABIDEI-NYU	A51080	8.01	M	Childhood	854132	0.186	77.358	1.814	0.15
ABIDEI-NYU	A51081	8.82	M	Childhood	1065252	0.238	80.184	1.763	0.168
ABIDEI-NYU	A51082	8.88	M	Childhood	566060	0.11	65.39	1.91	0.075
ABIDEI-NYU	A51083	8.93	M	Childhood	921840	0.211	81.785	1.789	0.163
ABIDEI-NYU	A51084	9.23	M	Childhood	297832	0.075	80.264	1.939	0.033
ABIDEI-NYU	A51085	9.81	M	Childhood	783820	0.179	79.283	1.821	0.126
ABIDEI-NYU	A51086	10.46	M	Childhood	261188	0.058	73.434	1.945	0.055
ABIDEI-NYU	A51087	10.52	M	Childhood	595150	0.132	78.257	1.868	0.14
ABIDEI-NYU	A51088	10.73	M	Childhood	863138	0.179	75.445	1.821	0.178
ABIDEI-NYU	A51089	10.76	M	Childhood	1135760	0.299	93.885	1.701	0.209
ABIDEI-NYU	A51090	11.03	M	Childhood	823114	0.209	88.904	1.791	0.17
ABIDEI-NYU	A51091	11.32	M	Childhood	603714	0.129	74.448	1.872	0.121
ABIDEI-NYU	A51093	11.69	M	Childhood	951070	0.226	85.398	1.774	0.181
ABIDEI-NYU	A51094	12.1	M	Adolescence	743650	0.174	82.58	1.826	0.151
ABIDEI-NYU	A51096	13.18	M	Adolescence	911696	0.202	79.049	1.8	0.159
ABIDEI-NYU	A51097	13.58	M	Adolescence	326374	0.073	74.96	1.934	0.076
ABIDEI-NYU	A51098	13.63	M	Adolescence	461546	0.108	79.417	1.894	0.098
ABIDEI-NYU	A51099	13.72	M	Adolescence	939514	0.242	89.662	1.758	0.167
ABIDEI-NYU	A51100	14.36	M	Adolescence	326194	0.066	68.588	1.939	0.075
ABIDEI-NYU	A51101	14.43	M	Adolescence	1235080	0.332	99.227	1.668	0.264
ABIDEI-NYU	A51102	14.65	M	Adolescence	624974	0.137	76.267	1.864	0.118
ABIDEI-NYU	A51103	14.66	M	Adolescence	1098228	0.3	97.266	1.7	0.225
ABIDEI-NYU	A51104	15.27	M	Adolescence	459008	0.139	91.781	1.865	0.064
ABIDEI-NYU	A51105	15.28	M	Adolescence	446528	0.112	82.683	1.889	0.082
ABIDEI-NYU	A51106	15.42	M	Adolescence	631230	0.125	68.819	1.882	0.125
ABIDEI-NYU	A51107	15.53	M	Adolescence	907968	0.241	94.012	1.759	0.206
ABIDEI-NYU	A51108	15.71	M	Adolescence	785382	0.189	85.495	1.811	0.169
ABIDEI-NYU	A51109	16.13	M	Adolescence	734564	0.169	79.28	1.839	0.118
ABIDEI-NYU	A51110	16.28	M	Adolescence	1094420	0.27	90.373	1.73	0.219
ABIDEI-NYU	A51111	16.55	M	Adolescence	1070378	0.247	83.536	1.753	0.185
ABIDEI-NYU	A51112	19.23	M	Early Adulthood	306050	0.062	67.773	1.953	0.059
ABIDEI-NYU	A51113	22.38	M	Early Adulthood	899952	0.173	66.597	1.831	0.121
ABIDEI-NYU	A51114	22.48	M	Early Adulthood	555472	0.121	76.281	1.879	0.129
ABIDEI-NYU	A51115	22.76	M	Early Adulthood	543762	0.116	73.437	1.886	0.104
ABIDEI-NYU	A51116	25.34	M	Early Adulthood	387712	0.088	76.054	1.923	0.067
ABIDEI-NYU	A51117	28.2	M	Early Adulthood	719738	0.131	62.196	1.873	0.122
ABIDEI-NYU	A51118	29.02	M	Early Adulthood	703250	0.141	69.322	1.867	0.113
ABIDEI-NYU	A51119	30.72	M	Early Adulthood	802850	0.153	66.065	1.855	0.125
ABIDEI-NYU	A51120	10.19	M	Childhood	1086654	0.281	95.163	1.719	0.241
ABIDEI-NYU	A51121	10.74	M	Childhood	942738	0.191	70.289	1.821	0.114
ABIDEI-NYU	A51122	11.92	M	Childhood	911124	0.189	75.236	1.813	0.172
ABIDEI-NYU	A51123	12.07	M	Adolescence	479432	0.152	92.111	1.849	0.093
ABIDEI-NYU	A51124	12.67	M	Adolescence	894196	0.186	73.784	1.815	0.143
ABIDEI-NYU	A51125	14.79	M	Adolescence	1056340	0.259	87.587	1.741	0.183
ABIDEI-NYU	A51126	16.31	M	Adolescence	488936	0.099	68.975	1.912	0.094
ABIDEI-NYU	A51128	16.88	M	Adolescence	753746	0.147	67.331	1.855	0.114
ABIDEI-NYU	A51129	17.7	M	Adolescence	605768	0.134	77.059	1.868	0.125
ABIDEI-NYU	A51131	19.73	M	Early Adulthood	653096	0.137	73.385	1.867	0.12
ABIDEI-NYU	A51146	20.02	M	Early Adulthood	774042	0.155	70.624	1.845	0.133
ABIDEI-NYU	A51147	20.04	M	Early Adulthood	817188	0.183	80.466	1.818	0.168
ABIDEI-NYU	A51148	20.3	M	Early Adulthood	439024	0.134	91.79	1.87	0.06
ABIDEI-NYU	A51149	20.56	M	Early Adulthood	894736	0.181	71.766	1.828	0.146
ABIDEI-NYU	A51150	22.77	M	Early Adulthood	253700	0.055	71.476	1.953	0.033
ABIDEI-NYU	A51151	23.08	M	Early Adulthood	191406	0.07	97.385	1.933	0.029
ABIDEI-NYU	A51152	23.35	M	Early Adulthood	175402	0.043	77.556	1.999	0.02
ABIDEI-NYU	A51153	26.17	M	Early Adulthood	162428	0.042	80.337	1.979	0.015
ABIDEI-NYU	A51154	30.08	M	Early Adulthood	82240	0.026	90.801	1.979	0.018
ABIDEI-NYU	A51155	30.78	M	Early Adulthood	1041012	0.257	90.516	1.743	0.222
ABIDEI-SDSU	A50193	14.75	M	Adolescence	811932	0.171	74.863	1.832	0.144
ABIDEI-SDSU	A50194	13.35	M	Adolescence	872526	0.239	95.779	1.761	0.203
ABIDEI-SDSU	A50195	12.58	M	Adolescence	833702	0.217	88.275	1.783	0.137
ABIDEI-SDSU	A50196	12.91	M	Adolescence	1188144	0.309	93.427	1.691	0.212
ABIDEI-SDSU	A50197	14.98	M	Adolescence	773170	0.154	69.693	1.847	0.124
ABIDEI-SDSU	A50198	15.28	M	Adolescence	567960	0.128	77.386	1.874	0.11
ABIDEI-SDSU	A50199	15.53	M	Adolescence	1029302	0.232	81.469	1.768	0.176
ABIDEI-SDSU	A50200	13.88	M	Adolescence	929388	0.211	79.885	1.792	0.143
ABIDEI-SDSU	A50201	13.77	F	Adolescence	146420	0.025	51.659	2.32	0.009
ABIDEI-SDSU	A50203	16.05	M	Adolescence	281884	0.077	85.541	1.926	0.049
ABIDEI-SDSU	A50204	14.86	M	Adolescence	1047568	0.223	75.664	1.779	0.149
ABIDEI-SDSU	A50205	14.1	F	Adolescence	491238	0.083	53.461	1.959	0.066
ABIDEI-SDSU	A50208	13.78	F	Adolescence	1014022	0.23	83.014	1.771	0.193
ABIDEI-SDSU	A50209	16.57	M	Adolescence	889026	0.187	75.625	1.813	0.162
ABIDEI-SDSU	A50210	16.6	M	Adolescence	1024130	0.24	83.093	1.76	0.177
ABIDEI-SDSU	A50211	16.13	M	Adolescence	900486	0.195	77.782	1.805	0.161
ABIDEI-SDSU	A50213	12.38	F	Adolescence	828184	0.179	76.96	1.823	0.151
ABIDEI-SDSU	A50214	14.76	M	Adolescence	518104	0.086	52.182	1.943	0.074
ABIDEI-SDSU	A50215	16.88	F	Adolescence	894552	0.207	82.978	1.793	0.17
ABIDEI-SDSU	A50217	12.9	M	Adolescence	1226018	0.338	99.817	1.662	0.25
ABIDEI-UM	A50327	15.3	M	Adolescence	946440	0.2	75.763	1.8	0.16
ABIDEI-UM	A50328	17.4	M	Adolescence	1066202	0.254	85.584	1.746	0.181
ABIDEI-UM	A50329	17.1	M	Adolescence	1019765	0.24	81.991	1.763	0.155
ABIDEI-UM	A50330	16.1	M	Adolescence	579148	0.143	81.909	1.857	0.082
ABIDEI-UM	A50331	17.2	M	Adolescence	830978	0.184	78.758	1.816	0.153
ABIDEI-UM	A50332	10.4	M	Childhood	867460	0.191	76.419	1.809	0.116
ABIDEI-UM	A50334	11	M	Childhood	1077862	0.236	80.545	1.764	0.194
ABIDEI-UM	A50335	17.8	M	Adolescence	1098526	0.27	91.119	1.73	0.231
ABIDEI-UM	A50336	14.3	F	Adolescence	1034950	0.235	82.138	1.765	0.18
ABIDEI-UM	A50337	11.8	M	Childhood	1145962	0.304	97.874	1.696	0.256
ABIDEI-UM	A50338	13.5	F	Adolescence	444188	0.092	69.745	1.92	0.065
ABIDEI-UM	A50339	18	M	Early Adulthood	1163810	0.314	95.973	1.686	0.217
ABIDEI-UM	A50340	16.1	F	Adolescence	1053456	0.282	92.991	1.718	0.182
ABIDEI-UM	A50341	18.2	F	Early Adulthood	1222564	0.301	92.655	1.699	0.253
ABIDEI-UM	A50343	13.8	F	Adolescence	1058920	0.232	81.001	1.768	0.203
ABIDEI-UM	A50344	18.2	M	Early Adulthood	735978	0.143	65.166	1.873	0.067
ABIDEI-UM	A50345	17.3	M	Adolescence	503136	0.094	62.509	1.929	0.073
ABIDEI-UM	A50346	18.9	M	Early Adulthood	1093740	0.286	92.635	1.714	0.196
ABIDEI-UM	A50347	15.6	M	Adolescence	1101776	0.28	90.109	1.72	0.187
ABIDEI-UM	A50348	19.2	F	Early Adulthood	425956	0.091	72.256	1.913	0.072
ABIDEI-UM	A50349	18.9	M	Early Adulthood	335782	0.095	88.73	1.906	0.075
ABIDEI-UM	A50350	12.4	M	Adolescence	1182944	0.318	95.829	1.682	0.218
ABIDEI-UM	A50351	16.8	M	Adolescence	805838	0.167	73.113	1.833	0.135
ABIDEI-UM	A50352	15.5	M	Adolescence	1020308	0.259	84.74	1.744	0.102
ABIDEI-UM	A50353	13.1	F	Adolescence	486318	0.093	63.75	1.908	0.077
ABIDEI-UM	A50355	10.9	M	Childhood	1035756	0.26	88.181	1.74	0.171
ABIDEI-UM	A50356	17.2	F	Adolescence	1254350	0.326	95.658	1.674	0.246
ABIDEI-UM	A50357	9.5	F	Childhood	1157094	0.295	93.809	1.705	0.236
ABIDEI-UM	A50358	9.8	M	Childhood	1069288	0.242	83.591	1.759	0.208
ABIDEI-UM	A50360	13.9	M	Adolescence	890032	0.173	67.621	1.831	0.126
ABIDEI-UM	A50361	18.3	F	Early Adulthood	903388	0.194	75.375	1.806	0.13
ABIDEI-UM	A50362	11.2	M	Childhood	696930	0.136	67.785	1.868	0.118
ABIDEI-UM	A50364	10.8	M	Childhood	1046098	0.26	85.38	1.742	0.136
ABIDEI-UM	A50365	15.6	M	Adolescence	763340	0.179	82.114	1.821	0.142
ABIDEI-UM	A50366	8.2	M	Childhood	392898	0.08	68.228	1.927	0.06
ABIDEI-UM	A50368	17.9	M	Adolescence	494300	0.144	90.761	1.857	0.078
ABIDEI-UM	A50372	10.2	M	Childhood	1277706	0.403	113.062	1.597	0.313
ABIDEI-UM	A50374	9.7	F	Childhood	388282	0.075	63.841	2.007	0.046
ABIDEI-UM	A50375	11.6	F	Childhood	1188202	0.321	97.046	1.679	0.232
ABIDEI-UM	A50377	11.5	M	Childhood	1083118	0.241	80.556	1.76	0.176
ABIDEI-UM	A50382	28.8	M	Early Adulthood	378652	0.082	72.071	1.926	0.055
ABIDEI-UM	A50385	17.8	M	Adolescence	826048	0.204	78.258	1.796	0.163
ABIDEI-UM	A50386	17.8	M	Adolescence	1111693	0.244	80.407	1.756	0.21
ABIDEI-UM	A50388	26.8	M	Early Adulthood	450018	0.083	60.929	1.975	0.06
ABIDEI-UM	A50390	14.5	M	Adolescence	905260	0.188	75.382	1.812	0.172
ABIDEI-UM	A50391	17.2	M	Adolescence	702554	0.137	66.645	1.872	0.097
ABIDEI-UM	A50414	13.8	F	Adolescence	901438	0.197	80.011	1.803	0.187
ABIDEI-UM	A50415	17.6	M	Adolescence	636764	0.129	71.948	1.872	0.142
ABIDEI-UM	A50416	14.8	M	Adolescence	646360	0.124	66.004	1.878	0.105
ABIDEI-UM	A50417	13.3	M	Adolescence	1088732	0.246	82.969	1.754	0.2
ABIDEI-UM	A50418	14.9	M	Adolescence	268960	0.044	50.319	1.981	0.052
ABIDEI-UM	A50419	15.8	M	Adolescence	1025888	0.222	76.801	1.781	0.149
ABIDEI-UM	A50421	15.4	M	Adolescence	470997	0.102	72.492	1.9	0.091
ABIDEI-UM	A50423	14.1	M	Adolescence	486892	0.117	80.4	1.884	0.084
ABIDEI-UM	A50424	17.9	M	Adolescence	607868	0.125	70.996	1.877	0.108
ABIDEI-UM	A50425	16.6	M	Adolescence	498310	0.111	75.699	1.89	0.087
ABIDEI-UM	A50426	13.6	M	Adolescence	1043124	0.22	78.186	1.78	0.204
ABIDEI-UM	A50427	15.8	M	Adolescence	1207682	0.31	95.224	1.69	0.249
ABIDEI-UM	A50428	15.5	M	Adolescence	983920	0.219	79.879	1.781	0.165
ABIDEI-USM	A50432	18.28	M	Early Adulthood	211158	0.051	77.969	1.953	0.042
ABIDEI-USM	A50433	18.74	M	Early Adulthood	992220	0.215	78.149	1.785	0.165
ABIDEI-USM	A50434	18.26	M	Early Adulthood	573878	0.101	59.246	1.912	0.113
ABIDEI-USM	A50436	13.81	M	Adolescence	354472	0.076	73.237	1.924	0.091
ABIDEI-USM	A50438	15.03	M	Adolescence	489970	0.092	63.135	1.924	0.081
ABIDEI-USM	A50439	22.6	M	Early Adulthood	513682	0.106	70.943	1.895	0.105
ABIDEI-USM	A50441	27.6	M	Early Adulthood	1004918	0.208	72.188	1.805	0.121
ABIDEI-USM	A50442	26.85	M	Early Adulthood	847164	0.154	61.69	1.849	0.115
ABIDEI-USM	A50443	17.07	M	Adolescence	1068118	0.261	84.562	1.74	0.141
ABIDEI-USM	A50444	24.99	M	Early Adulthood	397342	0.1	81.924	1.904	0.06
ABIDEI-USM	A50445	18.14	M	Early Adulthood	828074	0.158	64.998	1.843	0.101
ABIDEI-USM	A50446	27.32	M	Early Adulthood	506854	0.087	55.528	1.959	0.086
ABIDEI-USM	A50447	12.94	M	Adolescence	600886	0.115	65.929	1.886	0.117
ABIDEI-USM	A50449	18.22	M	Early Adulthood	338944	0.081	78.63	1.922	0.055
ABIDEI-USM	A50450	21.1	M	Early Adulthood	566548	0.12	73.581	1.88	0.116
ABIDEI-USM	A50452	29.97	M	Early Adulthood	663442	0.122	62.423	1.892	0.112
ABIDEI-USM	A50454	18.8	M	Early Adulthood	1090714	0.281	91.186	1.719	0.19
ABIDEI-USM	A50455	31.28	M	Early Adulthood	434382	0.077	56.976	1.985	0.059
ABIDEI-USM	A50457	34.05	M	Early Adulthood	432694	0.102	79.057	1.899	0.086
ABIDEI-USM	A50459	18.15	M	Early Adulthood	510726	0.09	58.114	1.912	0.1
ABIDEI-USM	A50460	14.41	M	Adolescence	591936	0.118	69.359	1.883	0.125
ABIDEI-USM	A50461	16.39	M	Adolescence	634004	0.109	55.707	1.952	0.084
ABIDEI-USM	A50463	28.37	M	Early Adulthood	905302	0.184	73.605	1.816	0.17
ABIDEI-USM	A50464	9.95	M	Childhood	357192	0.07	65.574	1.942	0.061
ABIDEI-USM	A50465	34.01	M	Early Adulthood	166754	0.047	86.419	1.958	0.027
ABIDEI-USM	A50467	19.76	M	Early Adulthood	461622	0.073	47.511	2.007	0.073
ABIDEI-USM	A50468	39.39	M	Early Adulthood	1110790	0.225	72.927	1.776	0.166
ABIDEI-USM	A50469	28.56	M	Early Adulthood	765550	0.157	72.386	1.844	0.141
ABIDEI-USM	A50471	25.02	M	Early Adulthood	566174	0.103	61.329	1.901	0.104
ABIDEI-USM	A50472	22.11	M	Early Adulthood	872100	0.167	67.273	1.835	0.143
ABIDEI-USM	A50473	22.44	M	Early Adulthood	755658	0.145	66.615	1.861	0.119
ABIDEI-USM	A50474	22.05	M	Early Adulthood	455548	0.087	63.725	1.916	0.07
ABIDEI-YALE	A50551	15.92	M	Adolescence	1006232	0.231	85.01	1.769	0.211
ABIDEI-YALE	A50552	12.75	M	Adolescence	867792	0.299	104.729	1.701	0.162
ABIDEI-YALE	A50553	9.75	M	Childhood	670856	0.129	65.224	1.878	0.086
ABIDEI-YALE	A50554	8.67	M	Childhood	952440	0.263	89.358	1.739	0.102
ABIDEI-YALE	A50555	14.42	F	Adolescence	665678	0.166	85.544	1.835	0.137
ABIDEI-YALE	A50556	10.67	M	Childhood	616308	0.129	72.4	1.872	0.106
ABIDEI-YALE	A50557	14.25	F	Adolescence	440952	0.088	67.798	1.912	0.087
ABIDEI-YALE	A50558	13.75	F	Adolescence	320706	0.101	92.195	1.904	0.044
ABIDEI-YALE	A50560	9.25	M	Childhood	1296088	0.355	102.83	1.645	0.291
ABIDEI-YALE	A50561	13.33	M	Adolescence	1009800	0.219	80.325	1.781	0.205
ABIDEI-YALE	A50563	13.92	F	Adolescence	962046	0.308	105.78	1.692	0.22
ABIDEI-YALE	A50564	7.66	M	Childhood	945666	0.286	103.204	1.714	0.227
ABIDEI-YALE	A50566	9.66	M	Childhood	743640	0.169	82.011	1.831	0.178
ABIDEI-YALE	A50567	17.83	M	Adolescence	454276	0.112	83.948	1.89	0.116
ABIDEI-YALE	A50568	13.92	M	Adolescence	1011232	0.277	92.468	1.723	0.156
ABIDEI-YALE	A50569	16.66	F	Adolescence	660362	0.187	93.173	1.814	0.14
ABIDEI-YALE	A50570	16.66	M	Adolescence	1175950	0.316	96.871	1.684	0.232
ABIDEI-YALE	A50571	11	M	Childhood	521598	0.121	79.011	1.88	0.1
ABIDEI-YALE	A50572	15.75	F	Adolescence	914902	0.204	79.845	1.796	0.16
ABIDEI-YALE	A50573	14.17	M	Adolescence	1075028	0.251	83.602	1.749	0.17
ABIDEI-YALE	A50574	10.92	M	Childhood	1001466	0.246	88.692	1.754	0.199
ABIDEI-YALE	A50575	14	M	Adolescence	1017312	0.22	77.961	1.78	0.167
ABIDEI-YALE	A50576	8.42	F	Childhood	521654	0.109	73.29	1.891	0.126
ABIDEI-YALE	A50577	15.25	M	Adolescence	1237616	0.312	94.344	1.688	0.254
ABIDEII-ETH	A29071	18	M	Early Adulthood	876064	0.171	68.573	1.834	0.135
ABIDEII-ETH	A29072	13.83	M	Adolescence	578144	0.109	64.658	1.892	0.119
ABIDEII-ETH	A29073	16.5	M	Adolescence	758774	0.142	65.243	1.859	0.144
ABIDEII-ETH	A29074	21.25	M	Early Adulthood	826306	0.172	73.968	1.829	0.147
ABIDEII-ETH	A29075	21.67	M	Early Adulthood	803682	0.166	73.945	1.834	0.152
ABIDEII-ETH	A29076	24.08	M	Early Adulthood	1062604	0.243	82.763	1.757	0.183
ABIDEII-ETH	A29077	23.17	M	Early Adulthood	1096262	0.279	92.98	1.721	0.225
ABIDEII-ETH	A29080	25.08	M	Early Adulthood	1108194	0.265	86.485	1.735	0.19
ABIDEII-ETH	A29082	22.25	M	Early Adulthood	1077978	0.253	85.162	1.747	0.19
ABIDEII-ETH	A29083	30.67	M	Early Adulthood	190676	0.051	84.391	1.954	0.044
ABIDEII-ETH	A29084	28.08	M	Early Adulthood	651970	0.139	75.273	1.861	0.133
ABIDEII-ETH	A29085	25.67	M	Early Adulthood	134584	0.053	100.789	1.949	0.031
ABIDEII-ETH	A29086	27.75	M	Early Adulthood	89964	0.032	95.791	1.98	0.015
ABIDEII-ETH	A29087	29.5	M	Early Adulthood	941912	0.217	82.836	1.783	0.175
ABIDEII-ETH	A29092	27.42	M	Early Adulthood	735238	0.173	79.387	1.836	0.092
ABIDEII-ETH	A29094	19.25	M	Early Adulthood	1019654	0.222	78.803	1.778	0.175
ABIDEII-GU	A28741	12.01	M	Adolescence	1075096	0.279	88.555	1.721	0.142
ABIDEII-GU	A28742	12.74	F	Adolescence	661194	0.117	59.53	1.903	0.108
ABIDEII-GU	A28743	12.44	M	Adolescence	869540	0.17	68.923	1.832	0.138
ABIDEII-GU	A28744	9.89	M	Childhood	1209224	0.293	90.648	1.707	0.239
ABIDEII-GU	A28745	12.27	M	Adolescence	662418	0.153	80.049	1.847	0.121
ABIDEII-GU	A28746	9.55	M	Childhood	522634	0.102	66.166	1.907	0.08
ABIDEII-GU	A28747	11.76	M	Childhood	488032	0.1	70.681	1.902	0.108
ABIDEII-GU	A28748	13.65	M	Adolescence	432254	0.096	75.145	1.909	0.086
ABIDEII-GU	A28749	13.22	F	Adolescence	933960	0.181	67.758	1.821	0.133
ABIDEII-GU	A28751	10.5	F	Childhood	989750	0.213	76.519	1.789	0.151
ABIDEII-GU	A28753	13.25	F	Adolescence	178572	0.055	91.514	1.947	0.052
ABIDEII-GU	A28755	10.44	M	Childhood	1081640	0.239	79.144	1.762	0.161
ABIDEII-GU	A28757	10.81	F	Childhood	571080	0.104	60.341	1.912	0.086
ABIDEII-GU	A28759	9.39	F	Childhood	700382	0.125	60.583	1.882	0.119
ABIDEII-GU	A28760	12.07	F	Adolescence	999226	0.209	74.345	1.792	0.144
ABIDEII-GU	A28762	12.7	M	Adolescence	651458	0.131	70.654	1.87	0.131
ABIDEII-GU	A28763	8.14	F	Childhood	713676	0.137	66.703	1.873	0.129
ABIDEII-GU	A28766	11.95	M	Childhood	674290	0.143	73.426	1.86	0.112
ABIDEII-GU	A28767	9.21	M	Childhood	925620	0.167	62.08	1.843	0.137
ABIDEII-GU	A28769	9.56	F	Childhood	476200	0.094	66.159	1.913	0.075
ABIDEII-GU	A28770	9.19	F	Childhood	107706	0.068	114.302	1.934	0.03
ABIDEII-GU	A28774	11.02	M	Childhood	920512	0.206	78.589	1.795	0.136
ABIDEII-GU	A28775	13.01	F	Adolescence	906608	0.188	73.852	1.813	0.149
ABIDEII-GU	A28783	8.87	F	Childhood	454890	0.092	68.211	1.91	0.079
ABIDEII-GU	A28785	12.51	M	Adolescence	688768	0.127	63.031	1.874	0.11
ABIDEII-GU	A28786	10.66	F	Childhood	402356	0.063	46.371	2.056	0.052
ABIDEII-GU	A28792	10.87	M	Childhood	395742	0.105	85.512	1.895	0.072
ABIDEII-GU	A28793	8.97	M	Childhood	703094	0.137	67.665	1.877	0.122
ABIDEII-GU	A28794	11.47	M	Childhood	1045244	0.235	81.919	1.765	0.187
ABIDEII-GU	A28797	13.8	M	Adolescence	634952	0.121	66.085	1.881	0.125
ABIDEII-GU	A28798	10.24	M	Childhood	1007406	0.213	76.246	1.788	0.168
ABIDEII-GU	A28801	9.27	F	Childhood	323246	0.094	90.641	1.906	0.076
ABIDEII-GU	A28803	8.51	F	Childhood	541286	0.114	72.442	1.893	0.105
ABIDEII-GU	A28804	8.06	M	Childhood	1074220	0.246	81.887	1.754	0.165
ABIDEII-GU	A28806	11.73	M	Childhood	1153168	0.296	93.578	1.704	0.226
ABIDEII-GU	A28813	10.43	F	Childhood	543764	0.113	71.323	1.89	0.096
ABIDEII-GU	A28814	8.32	F	Childhood	321178	0.069	71.969	1.94	0.057
ABIDEII-GU	A28826	10.11	F	Childhood	939954	0.19	72.322	1.81	0.156
ABIDEII-GU	A28827	9	F	Childhood	623642	0.113	60.943	1.9	0.097
ABIDEII-GU	A28828	10.95	M	Childhood	1038964	0.225	77.141	1.776	0.151
ABIDEII-GU	A28829	8.82	F	Childhood	834268	0.16	66.401	1.845	0.126
ABIDEII-GU	A28836	8.38	F	Childhood	634514	0.114	60.811	1.891	0.113
ABIDEII-GU	A28837	11.76	M	Childhood	784824	0.148	65.41	1.86	0.128
ABIDEII-GU	A28841	8.72	F	Childhood	551098	0.092	52.775	1.95	0.078
ABIDEII-GU	A28842	8.41	M	Childhood	941872	0.187	68.677	1.822	0.116
ABIDEII-GU	A28845	8.39	M	Childhood	965176	0.214	79.939	1.786	0.17
ABIDEII-GU	A28846	8.74	F	Childhood	883622	0.169	68.027	1.832	0.157
ABIDEII-GU	A28847	10.49	M	Childhood	797744	0.144	60.733	1.869	0.109
ABIDEII-NYU	A29225	6.66	M	Childhood	839786	0.164	68.099	1.842	0.125
ABIDEII-NYU	A29226	5.9	M	Childhood	901796	0.186	73.144	1.816	0.147
ABIDEII-NYU	A29227	7.96	M	Childhood	674694	0.161	83.852	1.839	0.153
ABIDEII-NYU	A29228	9.23	M	Childhood	666864	0.19	89.211	1.81	0.071
ABIDEII-NYU	A29230	8.16	M	Childhood	1070060	0.223	76.335	1.777	0.185
ABIDEII-NYU	A29231	8.89	M	Childhood	851742	0.197	83.045	1.803	0.174
ABIDEII-NYU	A29232	7.6	M	Childhood	365810	0.092	82.937	1.908	0.083
ABIDEII-NYU	A29233	10.86	M	Childhood	778260	0.172	79.938	1.829	0.178
ABIDEII-NYU	A29234	10.54	M	Childhood	563816	0.141	83.349	1.859	0.098
ABIDEII-NYU	A29235	9.03	M	Childhood	707562	0.142	70.778	1.858	0.14
ABIDEII-NYU	A29236	6.36	M	Childhood	1003002	0.258	90.415	1.742	0.179
ABIDEII-NYU	A29237	9.53	M	Childhood	1120010	0.339	101.726	1.661	0.206
ABIDEII-NYU	A29238	7.24	M	Childhood	963694	0.206	76.791	1.795	0.163
ABIDEII-NYU	A29239	11.32	M	Childhood	952482	0.209	81.969	1.791	0.215
ABIDEII-NYU	A29240	10.68	M	Childhood	403760	0.082	69.044	1.918	0.081
ABIDEII-NYU	A29241	8.15	M	Childhood	705904	0.129	63.687	1.876	0.144
ABIDEII-NYU	A29242	23.81	F	Early Adulthood	1017826	0.215	75.264	1.787	0.147
ABIDEII-NYU	A29243	11.34	M	Childhood	692490	0.183	89.848	1.817	0.149
ABIDEII-NYU	A29244	8.57	M	Childhood	878498	0.203	79.973	1.799	0.123
ABIDEII-NYU	A29245	9	M	Childhood	110298	0.046	102.453	1.954	0.03
ABIDEII-NYU	A29246	11.2	M	Childhood	1070360	0.247	83.753	1.753	0.186
ABIDEII-NYU	A29247	9.54	M	Childhood	869454	0.215	85.465	1.785	0.143
ABIDEII-NYU	A29248	11.09	M	Childhood	1207242	0.308	95.343	1.692	0.255
ABIDEII-NYU	A29249	12.47	M	Adolescence	880342	0.179	73.17	1.822	0.166
ABIDEII-NYU	A29250	12.9	M	Adolescence	749452	0.138	61.72	1.87	0.09
ABIDEII-NYU	A29251	9.19	M	Childhood	956738	0.216	81.194	1.784	0.168
ABIDEII-NYU	A29254	7.11	M	Childhood	1236290	0.327	98.735	1.673	0.269
ABIDEII-SDSU	A28852	9.9	M	Childhood	999878	0.239	84.263	1.762	0.158
ABIDEII-SDSU	A28854	11	M	Childhood	909026	0.172	64.979	1.855	0.115
ABIDEII-SDSU	A28862	11.2	M	Childhood	770676	0.144	62.7	1.897	0.081
ABIDEII-SDSU	A28863	9.7	M	Childhood	874166	0.203	80.183	1.798	0.118
ABIDEII-SDSU	A28867	15.3	M	Adolescence	1141440	0.317	96.567	1.683	0.203
ABIDEII-SDSU	A28868	8.7	M	Childhood	1176042	0.382	110.968	1.618	0.272
ABIDEII-SDSU	A28870	11.3	M	Childhood	1141134	0.309	97.744	1.691	0.239
ABIDEII-SDSU	A28877	11.3	M	Childhood	1060440	0.257	89.602	1.743	0.225
ABIDEII-SDSU	A28878	17.6	M	Adolescence	887570	0.185	73.609	1.822	0.135
ABIDEII-SDSU	A28880	10.9	F	Childhood	665880	0.14	73.931	1.861	0.132
ABIDEII-SDSU	A28881	8.1	M	Childhood	1167816	0.314	92.998	1.686	0.179
ABIDEII-SDSU	A28882	12.3	F	Adolescence	911740	0.199	78.951	1.801	0.171
ABIDEII-SDSU	A28883	16.2	M	Adolescence	584008	0.105	59.805	1.908	0.097
ABIDEII-SDSU	A28889	15	M	Adolescence	957058	0.21	79.824	1.792	0.183
ABIDEII-SDSU	A28891	14.4	M	Adolescence	786880	0.167	74.464	1.835	0.125
ABIDEII-SDSU	A28892	17.7	M	Adolescence	605950	0.122	69.763	1.881	0.112
ABIDEII-SDSU	A28893	17.6	M	Adolescence	785766	0.144	63.102	1.865	0.13
ABIDEII-SDSU	A28894	11.2	M	Childhood	1182278	0.335	98.883	1.665	0.217
ABIDEII-SDSU	A28895	13	M	Adolescence	1147462	0.296	91.376	1.704	0.191
ABIDEII-SDSU	A28900	13	M	Adolescence	1087962	0.275	90.731	1.725	0.201
ABIDEII-SDSU	A28902	17.1	M	Adolescence	1116406	0.264	82.601	1.738	0.142
ABIDEII-SDSU	A28904	16.2	M	Adolescence	798620	0.143	60.634	1.868	0.113
ABIDEII-TCD	A29117	19.25	M	Early Adulthood	475766	0.089	63.887	1.917	0.108
ABIDEII-TCD	A29118	12	M	Adolescence	694656	0.131	65.495	1.876	0.128
ABIDEII-TCD	A29119	12.5	M	Adolescence	1034214	0.253	87.316	1.747	0.182
ABIDEII-TCD	A29120	15.25	M	Adolescence	1009974	0.246	85.922	1.755	0.164
ABIDEII-TCD	A29121	15.5	M	Adolescence	943016	0.208	79.055	1.793	0.163
ABIDEII-TCD	A29122	14.25	M	Adolescence	788104	0.198	87.928	1.802	0.163
ABIDEII-TCD	A29124	15	M	Adolescence	879814	0.207	83.679	1.794	0.166
ABIDEII-TCD	A29125	13	M	Adolescence	152094	0.076	109.82	1.924	0.052
ABIDEII-TCD	A29127	19.75	M	Early Adulthood	940408	0.208	77.941	1.794	0.138
ABIDEII-TCD	A29129	17.5	M	Adolescence	276120	0.087	91.738	1.931	0.039
ABIDEII-TCD	A29130	18.75	M	Early Adulthood	647200	0.133	72.479	1.867	0.137
ABIDEII-TCD	A29131	16	M	Adolescence	1011806	0.242	86.81	1.758	0.196
ABIDEII-TCD	A29132	13.5	M	Adolescence	745976	0.171	80.627	1.83	0.145
ABIDEII-TCD	A29133	19.5	M	Early Adulthood	159030	0.052	93.247	1.949	0.032
ABIDEII-TCD	A29135	18.75	M	Early Adulthood	833256	0.208	87.678	1.792	0.165
ABIDEII-USM	A29496	34.82	M	Early Adulthood	469378	0.092	66.336	1.91	0.084
ABIDEII-USM	A29499	18.58	M	Early Adulthood	897992	0.175	66.436	1.846	0.096
ABIDEII-USM	A29501	27.38	M	Early Adulthood	1133430	0.253	80.704	1.748	0.174
ABIDEII-USM	A29504	24.26	M	Early Adulthood	853656	0.236	93.059	1.764	0.157
ABIDEII-USM	A29505	13.55	M	Adolescence	456214	0.108	79.909	1.892	0.091
ABIDEII-USM	A29512	30.7	M	Early Adulthood	923050	0.21	79.775	1.791	0.134
ABIDEII-USM	A29513	18.55	M	Early Adulthood	1274258	0.329	96.427	1.671	0.259
ABIDEII-USM	A29517	22.18	F	Early Adulthood	909934	0.212	85.085	1.788	0.196
ABIDEII-USM	A29518	28.82	F	Early Adulthood	933422	0.191	68.86	1.844	0.071
ABIDEII-USM	A29520	27.41	M	Early Adulthood	1015358	0.222	78.141	1.778	0.157
ABIDEII-USM	A29523	36.15	M	Early Adulthood	396638	0.072	59.489	1.933	0.07
ABIDEII-USM	A29525	23.29	M	Early Adulthood	391798	0.119	92.052	1.884	0.068
ABIDEII-USM	A29526	32.62	M	Early Adulthood	1154320	0.277	87.233	1.723	0.198
Southwest	sub-031274	72	F	Late Adulthood	325806	0.064	63.944	1.963	0.047
Southwest	sub-031275	44	F	Middle Adulthood	788122	0.166	73.968	1.834	0.13
Southwest	sub-031276	74	F	Late Adulthood	847314	0.167	67.714	1.849	0.105
Southwest	sub-031277	60	F	Middle Adulthood	698876	0.135	66.054	1.872	0.096
Southwest	sub-031278	55	F	Middle Adulthood	929286	0.233	86.778	1.767	0.15
Southwest	sub-031279	62	M	Middle Adulthood	427003	0.084	52.323	1.959	0.086
Southwest	sub-031280	65	F	Late Adulthood	823020	0.171	72.064	1.833	0.116
Southwest	sub-031281	65	F	Late Adulthood	532818	0.15	90.456	1.85	0.103
Southwest	sub-031282	61	F	Middle Adulthood	849676	0.187	78.695	1.813	0.155
Southwest	sub-031283	58	F	Middle Adulthood	932552	0.2	74.91	1.804	0.126
Southwest	sub-031284	73	F	Late Adulthood	1111740	0.334	95.936	1.668	0.135
Southwest	sub-031286	76	M	Late Adulthood	946102	0.194	73.421	1.808	0.158
Southwest	sub-031287	72	F	Late Adulthood	969724	0.227	78.797	1.774	0.143
Southwest	sub-031288	53	F	Middle Adulthood	889320	0.218	86.062	1.782	0.159
Southwest	sub-031289	58	M	Middle Adulthood	1040624	0.249	83.81	1.753	0.148
Southwest	sub-031290	53	F	Middle Adulthood	885850	0.217	85.42	1.784	0.153
Southwest	sub-031291	45	F	Middle Adulthood	777652	0.147	64.669	1.855	0.114
Southwest	sub-031292	49	F	Middle Adulthood	456982	0.096	70.756	1.905	0.078
Southwest	sub-031293	45	F	Middle Adulthood	697586	0.138	68.226	1.864	0.108
Southwest	sub-031294	48	F	Middle Adulthood	434132	0.081	62.595	1.922	0.082
Southwest	sub-031296	45	F	Middle Adulthood	956060	0.197	72.384	1.803	0.129
Southwest	sub-031297	56	F	Middle Adulthood	879874	0.211	81.488	1.793	0.106
Southwest	sub-031298	59	M	Middle Adulthood	833217	0.181	70.774	1.821	0.133
Southwest	sub-031299	61	M	Middle Adulthood	849316	0.165	66.12	1.86	0.089
Southwest	sub-031300	61	F	Middle Adulthood	794714	0.159	69.253	1.85	0.11
Southwest	sub-031301	57	F	Middle Adulthood	508734	0.102	68.536	1.9	0.096
Southwest	sub-031302	56	F	Middle Adulthood	1019680	0.267	90.545	1.734	0.166
Southwest	sub-031303	75	M	Late Adulthood	1038722	0.306	93.515	1.699	0.113
Southwest	sub-031304	71	M	Late Adulthood	825192	0.154	64.607	1.866	0.13
Southwest	sub-031305	59	F	Middle Adulthood	764564	0.132	56.018	1.925	0.081
Southwest	sub-031306	56	F	Middle Adulthood	1087006	0.251	82.422	1.751	0.167
Southwest	sub-031307	56	F	Middle Adulthood	631620	0.12	63.082	1.93	0.068
Southwest	sub-031308	61	M	Middle Adulthood	1092252	0.263	84.281	1.739	0.186
Southwest	sub-031309	62	M	Middle Adulthood	806852	0.153	65.307	1.852	0.122
Southwest	sub-031310	60	F	Middle Adulthood	798172	0.197	84.332	1.804	0.124
Southwest	sub-031312	74	M	Late Adulthood	1120326	0.34	101.89	1.66	0.208
Southwest	sub-031314	61	M	Middle Adulthood	844636	0.181	73.583	1.831	0.099
Southwest	sub-031315	52	M	Middle Adulthood	884612	0.189	73.856	1.82	0.111
Southwest	sub-031316	74	F	Late Adulthood	395628	0.092	77.004	1.917	0.066
Southwest	sub-031320	74	F	Late Adulthood	708714	0.13	59.966	1.898	0.105
Southwest	sub-031321	74	F	Late Adulthood	621644	0.149	81.533	1.852	0.111
Southwest	sub-031322	80	M	Late Adulthood	831750	0.2	84.17	1.8	0.149
Southwest	sub-031323	76	F	Late Adulthood	1057058	0.216	73.006	1.79	0.157
Southwest	sub-031325	57	F	Middle Adulthood	386462	0.074	63.484	1.937	0.07
Southwest	sub-031326	56	F	Middle Adulthood	1022704	0.228	78.952	1.774	0.148
Southwest	sub-031327	63	F	Middle Adulthood	903614	0.184	73.323	1.817	0.161
Southwest	sub-031328	68	F	Late Adulthood	1006888	0.249	85.469	1.751	0.141
Southwest	sub-031329	69	F	Late Adulthood	365866	0.059	49.51	2.022	0.052
Southwest	sub-031330	68	M	Late Adulthood	923784	0.248	87.65	1.753	0.146
Southwest	sub-031331	63	F	Middle Adulthood	648476	0.123	65.568	1.877	0.117
Southwest	sub-031332	73	M	Late Adulthood	528168	0.105	68.313	1.899	0.11
Southwest	sub-031333	75	F	Late Adulthood	743744	0.158	71.461	1.858	0.072
Southwest	sub-031335	63	M	Middle Adulthood	1044194	0.266	82.044	1.734	0.191
Southwest	sub-031336	51	F	Middle Adulthood	901642	0.2	78.157	1.802	0.14
Southwest	sub-031337	61	F	Middle Adulthood	1144350	0.266	84.458	1.734	0.189
Southwest	sub-031338	57	F	Middle Adulthood	1012838	0.232	79.685	1.768	0.127
Southwest	sub-031339	59	F	Middle Adulthood	658480	0.132	70.079	1.869	0.128
Southwest	sub-031341	74	M	Late Adulthood	832898	0.24	93.919	1.76	0.137
Southwest	sub-031342	74	F	Late Adulthood	922260	0.236	85.034	1.765	0.164
Southwest	sub-031343	70	M	Late Adulthood	890724	0.167	64.148	1.838	0.112
Southwest	sub-031344	46	M	Middle Adulthood	267656	0.096	90.564	1.909	0.064
Southwest	sub-031347	56	F	Middle Adulthood	638060	0.122	65.894	1.88	0.111
Southwest	sub-031348	60	F	Middle Adulthood	995328	0.208	75.282	1.792	0.162
Southwest	sub-031349	45	F	Middle Adulthood	733832	0.14	64.383	1.883	0.08
Southwest	sub-031350	65	M	Late Adulthood	211198	0.037	55.61	2.044	0.044
Southwest	sub-031351	52	F	Middle Adulthood	453392	0.095	72.173	1.905	0.096
Southwest	sub-031352	68	M	Late Adulthood	694409	0.154	73.948	1.848	0.124
Southwest	sub-031353	60	F	Middle Adulthood	991004	0.215	78.063	1.785	0.168
Southwest	sub-031354	56	F	Middle Adulthood	962038	0.193	69.444	1.817	0.114
Southwest	sub-031355	54	F	Middle Adulthood	693892	0.14	70.105	1.863	0.117
Southwest	sub-031356	50	F	Middle Adulthood	675980	0.202	92.118	1.799	0.082
Southwest	sub-031357	42	F	Middle Adulthood	802168	0.152	64.243	1.854	0.094
Southwest	sub-031358	49	F	Middle Adulthood	372110	0.081	74.188	1.919	0.087
Southwest	sub-031360	61	F	Middle Adulthood	777478	0.152	66.808	1.858	0.098
Southwest	sub-031361	61	F	Middle Adulthood	1221700	0.328	95.318	1.672	0.214
Southwest	sub-031362	62	F	Middle Adulthood	556460	0.104	62.951	1.901	0.088
Southwest	sub-031363	57	F	Middle Adulthood	791644	0.151	66.79	1.851	0.141
Southwest	sub-031364	66	F	Late Adulthood	892556	0.176	67.611	1.834	0.098
Southwest	sub-031365	72	F	Late Adulthood	581758	0.105	59.946	1.904	0.087
Southwest	sub-031370	75	F	Late Adulthood	858138	0.202	82.167	1.798	0.173
Southwest	sub-031371	53	M	Middle Adulthood	504194	0.1	60.576	1.91	0.105
Southwest	sub-031372	54	F	Middle Adulthood	1158292	0.274	85.084	1.726	0.182
Southwest	sub-031373	63	M	Middle Adulthood	1087610	0.284	88.543	1.717	0.139
Southwest	sub-031374	63	F	Middle Adulthood	498032	0.08	50.22	1.995	0.083
Southwest	sub-031375	38	F	Early Adulthood	908010	0.217	83.778	1.783	0.149
Southwest	sub-031376	49	F	Middle Adulthood	542178	0.111	71.329	1.889	0.116
Southwest	sub-031377	47	F	Middle Adulthood	861400	0.265	99.887	1.735	0.171
Southwest	sub-031378	62	F	Middle Adulthood	594336	0.143	77.275	1.881	0.029
Southwest	sub-031379	49	F	Middle Adulthood	894144	0.218	84.804	1.782	0.147
Southwest	sub-031380	73	F	Late Adulthood	785670	0.15	66.991	1.864	0.142
Southwest	sub-031381	60	F	Middle Adulthood	1110964	0.292	91.488	1.708	0.177
Southwest	sub-031383	63	M	Middle Adulthood	969672	0.238	78.017	1.763	0.187
Southwest	sub-031384	60	M	Middle Adulthood	1096432	0.294	94.894	1.706	0.207
Southwest	sub-031385	62	F	Middle Adulthood	599700	0.121	70.714	1.879	0.129
Southwest	sub-031386	57	F	Middle Adulthood	683120	0.116	55.412	1.907	0.099
Southwest	sub-031387	51	F	Middle Adulthood	928508	0.199	72.657	1.827	0.084
Southwest	sub-031388	57	M	Middle Adulthood	969292	0.203	74.207	1.802	0.142
Southwest	sub-031389	63	F	Middle Adulthood	749940	0.133	59.296	1.915	0.107
Southwest	sub-031390	64	M	Middle Adulthood	1051684	0.234	78.315	1.769	0.14
Southwest	sub-031391	57	F	Middle Adulthood	934922	0.199	75.506	1.802	0.145
Southwest	sub-031392	62	M	Middle Adulthood	437210	0.112	83.214	1.893	0.069
Southwest	sub-031393	56	F	Middle Adulthood	929290	0.186	66.911	1.852	0.061
Southwest	sub-031394	68	M	Late Adulthood	720142	0.177	67.207	1.849	0.081
Southwest	sub-031395	61	F	Middle Adulthood	989284	0.233	81.739	1.767	0.131
Southwest	sub-031396	64	M	Middle Adulthood	1054261	0.262	84.536	1.739	0.171
Southwest	sub-031398	56	M	Middle Adulthood	560490	0.114	58.937	1.912	0.081
Southwest	sub-031399	56	F	Middle Adulthood	913946	0.187	73.221	1.814	0.154
Southwest	sub-031400	62	F	Middle Adulthood	1144000	0.25	79.92	1.75	0.186
Southwest	sub-031401	73	M	Late Adulthood	935826	0.208	68.376	1.806	0.112
Southwest	sub-031402	57	M	Middle Adulthood	358256	0.124	99.398	1.876	0.09
Southwest	sub-031404	75	F	Late Adulthood	824520	0.148	59.928	1.878	0.094
Southwest	sub-031405	69	M	Late Adulthood	745536	0.15	63.57	1.859	0.098
Southwest	sub-031407	62	M	Middle Adulthood	997752	0.269	91.693	1.731	0.158
Southwest	sub-031409	65	F	Late Adulthood	283494	0.058	68.125	1.994	0.046
Southwest	sub-031410	51	F	Middle Adulthood	931372	0.206	77.542	1.795	0.13
Southwest	sub-031411	62	F	Middle Adulthood	760244	0.138	61.848	1.867	0.114
Southwest	sub-031412	63	M	Middle Adulthood	602686	0.122	68.433	1.886	0.096
Southwest	sub-031413	64	M	Middle Adulthood	463707	0.098	57.473	1.919	0.089
Southwest	sub-031414	63	F	Middle Adulthood	447902	0.08	52.195	1.977	0.068
Southwest	sub-031415	50	F	Middle Adulthood	807402	0.155	65.095	1.861	0.095
Southwest	sub-031416	59	F	Middle Adulthood	789454	0.142	60.528	1.866	0.111
Southwest	sub-031417	56	M	Middle Adulthood	292156	0.1	96.186	1.902	0.049
Southwest	sub-031418	71	F	Late Adulthood	929602	0.197	76.08	1.804	0.16
Southwest	sub-031419	57	F	Middle Adulthood	1076456	0.257	84.032	1.743	0.155
Southwest	sub-031420	55	M	Middle Adulthood	793531	0.186	74.813	1.826	0.068
Southwest	sub-031421	41	M	Middle Adulthood	417812	0.084	59.773	1.916	0.102
Southwest	sub-031422	69	M	Late Adulthood	459411	0.088	61.352	1.923	0.079
Southwest	sub-031423	70	F	Late Adulthood	846822	0.148	58.531	1.874	0.112
Southwest	sub-031424	74	F	Late Adulthood	583376	0.119	65.087	1.886	0.11
Southwest	sub-031425	59	F	Middle Adulthood	690931	0.27	100.649	1.736	0.071
Southwest	sub-031426	54	F	Middle Adulthood	985340	0.225	81.32	1.775	0.158
Southwest	sub-031427	77	M	Late Adulthood	856984	0.173	68.824	1.863	0.087
Southwest	sub-031428	73	F	Late Adulthood	1014624	0.207	72.184	1.797	0.138
Southwest	sub-031431	58	M	Middle Adulthood	808984	0.166	72.859	1.834	0.144
Southwest	sub-031432	45	F	Middle Adulthood	977622	0.232	84.491	1.768	0.167
Southwest	sub-031433	59	M	Middle Adulthood	516290	0.115	55.123	1.948	0.067
Southwest	sub-031434	59	F	Middle Adulthood	324302	0.051	46.334	2.104	0.049
Southwest	sub-031435	66	F	Late Adulthood	699398	0.149	73.16	1.852	0.103
Southwest	sub-031436	51	F	Middle Adulthood	940756	0.219	78.502	1.795	0.09
Southwest	sub-031437	30	F	Early Adulthood	734830	0.167	79.331	1.834	0.128
Southwest	sub-031438	57	F	Middle Adulthood	952276	0.239	79.045	1.767	0.122
Southwest	sub-031439	49	F	Middle Adulthood	157776	0.065	101.439	1.937	0.02
Southwest	sub-031440	61	F	Middle Adulthood	1005296	0.222	78.521	1.779	0.151
Southwest	sub-031441	75	F	Late Adulthood	727132	0.137	64.678	1.887	0.119
Southwest	sub-031442	48	F	Middle Adulthood	866836	0.182	75.731	1.818	0.166
Southwest	sub-031443	72	F	Late Adulthood	1177490	0.283	87.537	1.717	0.201
Southwest	sub-031444	75	M	Late Adulthood	501004	0.11	67.571	1.918	0.065
Southwest	sub-031446	57	F	Middle Adulthood	815624	0.156	66.811	1.846	0.135
Southwest	sub-031447	57	M	Middle Adulthood	436474	0.1	76.753	1.906	0.08
Southwest	sub-031448	60	F	Middle Adulthood	822164	0.163	66.812	1.842	0.126
Southwest	sub-031449	62	F	Middle Adulthood	802774	0.163	64.249	1.852	0.12
Southwest	sub-031450	66	M	Late Adulthood	872098	0.185	70.973	1.818	0.124
Southwest	sub-031451	59	F	Middle Adulthood	797978	0.152	65.03	1.857	0.103
Southwest	sub-031452	57	F	Middle Adulthood	429360	0.102	68.776	1.909	0.096
Southwest	sub-031453	49	F	Middle Adulthood	814304	0.182	79.42	1.818	0.151
Southwest	sub-031454	53	F	Middle Adulthood	829334	0.195	78.954	1.81	0.086
Southwest	sub-031455	59	F	Middle Adulthood	879507	0.238	88.351	1.763	0.149
Southwest	sub-031456	60	M	Middle Adulthood	972090	0.221	77.519	1.781	0.137
Southwest	sub-031457	34	F	Early Adulthood	526206	0.101	64.804	1.907	0.089
Southwest	sub-031458	44	F	Middle Adulthood	770940	0.145	65.399	1.856	0.136
Southwest	sub-031459	66	F	Late Adulthood	1059818	0.306	96.509	1.694	0.172
Southwest	sub-031461	62	F	Middle Adulthood	980380	0.213	77.994	1.787	0.161
Southwest	sub-031462	69	F	Late Adulthood	602096	0.132	75.067	1.873	0.1
Southwest	sub-031463	51	F	Middle Adulthood	873468	0.195	77.434	1.807	0.117
Southwest	sub-031464	56	F	Middle Adulthood	1052052	0.285	90.389	1.716	0.133
Southwest	sub-031465	24	M	Early Adulthood	580612	0.112	66.36	1.89	0.11
Southwest	sub-031466	23	F	Early Adulthood	1066222	0.276	89.236	1.725	0.157
Southwest	sub-031467	24	M	Early Adulthood	434214	0.128	92.14	1.873	0.092
Southwest	sub-031468	22	M	Early Adulthood	479638	0.112	79.739	1.888	0.109
Southwest	sub-031469	22	M	Early Adulthood	541458	0.141	86.309	1.86	0.108
Southwest	sub-031470	22	F	Early Adulthood	757046	0.173	78.146	1.827	0.101
Southwest	sub-031471	23	F	Early Adulthood	323700	0.081	83.156	1.919	0.087
Southwest	sub-031472	23	M	Early Adulthood	931770	0.204	78.807	1.796	0.164
Southwest	sub-031473	20	M	Early Adulthood	836480	0.191	81.174	1.81	0.158
Southwest	sub-031474	24	F	Early Adulthood	861988	0.221	87.402	1.779	0.137
Southwest	sub-031475	21	F	Early Adulthood	876390	0.211	85.127	1.789	0.162
Southwest	sub-031476	23	M	Early Adulthood	799512	0.197	86.804	1.803	0.166
Southwest	sub-031478	22	F	Early Adulthood	686016	0.125	62.347	1.886	0.117
Southwest	sub-031479	54	F	Middle Adulthood	1003644	0.237	80.265	1.768	0.104
Southwest	sub-031480	45	F	Middle Adulthood	790630	0.154	67.874	1.847	0.131
Southwest	sub-031481	21	M	Early Adulthood	112416	0.044	100.772	1.957	0.041
Southwest	sub-031482	50	F	Middle Adulthood	758476	0.147	66.719	1.858	0.105
Southwest	sub-031484	61	M	Middle Adulthood	836334	0.178	75.141	1.824	0.136
Southwest	sub-031486	44	M	Middle Adulthood	752018	0.147	68.389	1.857	0.132
Southwest	sub-031487	27	M	Early Adulthood	669634	0.128	65.807	1.877	0.108
Southwest	sub-031489	41	F	Middle Adulthood	494854	0.114	78.905	1.887	0.104
Southwest	sub-031490	27	M	Early Adulthood	768887	0.195	79.239	1.805	0.13
Southwest	sub-031491	47	F	Middle Adulthood	403518	0.08	66.188	1.959	0.057
Southwest	sub-031492	58	M	Middle Adulthood	872074	0.179	68.361	1.885	0.053
Southwest	sub-031493	35	M	Early Adulthood	896238	0.193	74.088	1.808	0.141
Southwest	sub-031494	53	M	Middle Adulthood	452200	0.102	64.755	1.902	0.086
Southwest	sub-031495	45	F	Middle Adulthood	1027930	0.245	83.896	1.755	0.153
Southwest	sub-031496	48	F	Middle Adulthood	696412	0.153	66.566	1.851	0.099
Southwest	sub-031497	61	F	Middle Adulthood	611891	0.126	67.528	1.877	0.105
Southwest	sub-031498	33	M	Early Adulthood	677850	0.18	77.708	1.82	0.143
Southwest	sub-031499	52	M	Middle Adulthood	671816	0.138	72.526	1.863	0.134
Southwest	sub-031500	48	M	Middle Adulthood	563307	0.124	69.017	1.884	0.075
Southwest	sub-031501	26	F	Early Adulthood	992058	0.24	84.466	1.761	0.147
Southwest	sub-031502	25	F	Early Adulthood	351472	0.077	71.839	1.953	0.042
Southwest	sub-031503	25	F	Early Adulthood	929526	0.198	73.604	1.809	0.11
Southwest	sub-031504	46	F	Middle Adulthood	468204	0.087	61.943	1.918	0.081
Southwest	sub-031505	59	F	Middle Adulthood	1013698	0.261	87.976	1.739	0.191
Southwest	sub-031506	27	F	Early Adulthood	324392	0.062	63.505	1.962	0.049
Southwest	sub-031507	50	F	Middle Adulthood	696310	0.141	70.293	1.86	0.117
Southwest	sub-031508	33	M	Early Adulthood	500498	0.099	68.519	1.902	0.108
Southwest	sub-031509	26	F	Early Adulthood	768310	0.178	80.906	1.824	0.136
Southwest	sub-031510	27	F	Early Adulthood	592291	0.121	63.679	1.882	0.127
Southwest	sub-031511	51	M	Middle Adulthood	298006	0.082	78.856	1.92	0.059
Southwest	sub-031512	56	M	Middle Adulthood	443798	0.097	71.547	1.918	0.058
Southwest	sub-031513	49	M	Middle Adulthood	962032	0.302	91.581	1.698	0.175
Southwest	sub-031514	50	M	Middle Adulthood	878934	0.208	72.009	1.794	0.124
Southwest	sub-031515	25	F	Early Adulthood	370410	0.1	86.672	1.901	0.076
Southwest	sub-031516	29	M	Early Adulthood	616936	0.133	60.468	1.87	0.112
Southwest	sub-031517	31	M	Early Adulthood	117302	0.078	105.842	1.922	0.041
Southwest	sub-031518	30	M	Early Adulthood	392355	0.115	77.357	1.885	0.122
Southwest	sub-031519	30	F	Early Adulthood	536612	0.136	86.037	1.865	0.129
Southwest	sub-031520	30	M	Early Adulthood	799824	0.221	84.999	1.78	0.125
Southwest	sub-031521	29	M	Early Adulthood	302234	0.063	50.166	1.967	0.066
Southwest	sub-031522	37	F	Early Adulthood	800458	0.194	84.474	1.806	0.144
Southwest	sub-031523	27	F	Early Adulthood	347312	0.099	89.979	1.901	0.083
Southwest	sub-031524	27	M	Early Adulthood	860837	0.212	78.074	1.791	0.109
Southwest	sub-031525	47	F	Middle Adulthood	1025348	0.257	88.146	1.744	0.169
Southwest	sub-031526	46	F	Middle Adulthood	833334	0.151	60.75	1.866	0.103
Southwest	sub-031527	23	M	Early Adulthood	200348	0.098	108.246	1.903	0.04
Southwest	sub-031528	45	F	Middle Adulthood	343474	0.079	77.435	1.936	0.075
Southwest	sub-031529	30	M	Early Adulthood	491570	0.121	82.578	1.88	0.101
Southwest	sub-031530	47	F	Middle Adulthood	678320	0.133	66.799	1.876	0.094
Southwest	sub-031531	56	M	Middle Adulthood	938294	0.207	76.227	1.795	0.114
Southwest	sub-031532	52	F	Middle Adulthood	740316	0.191	87.182	1.809	0.127
Southwest	sub-031533	30	F	Early Adulthood	1039748	0.265	87.524	1.735	0.145
Southwest	sub-031536	47	M	Middle Adulthood	599280	0.137	67.358	1.943	0.029
Southwest	sub-031538	50	F	Middle Adulthood	502194	0.123	81.81	1.884	0.09
Southwest	sub-031539	54	F	Middle Adulthood	818445	0.182	76.739	1.82	0.129
Southwest	sub-031540	26	F	Early Adulthood	392750	0.097	82.192	1.904	0.092
Southwest	sub-031542	44	M	Middle Adulthood	293667	0.062	66.245	1.964	0.043
Southwest	sub-031544	50	F	Middle Adulthood	693506	0.147	72.657	1.859	0.1
Southwest	sub-031545	40	M	Middle Adulthood	782702	0.16	69.984	1.847	0.097
Southwest	sub-031547	38	F	Early Adulthood	756404	0.157	73.286	1.844	0.137
Southwest	sub-031548	42	F	Middle Adulthood	812286	0.148	61.025	1.884	0.098
Southwest	sub-031550	48	M	Middle Adulthood	701740	0.177	83.071	1.832	0.084
Southwest	sub-031551	23	M	Early Adulthood	1007010	0.257	88.905	1.743	0.166
Southwest	sub-031552	24	M	Early Adulthood	900336	0.189	74.763	1.814	0.151
Southwest	sub-031553	22	F	Early Adulthood	901178	0.237	91.585	1.763	0.194
Southwest	sub-031555	39	M	Early Adulthood	912594	0.199	76.457	1.801	0.147
Southwest	sub-031556	25	M	Early Adulthood	855646	0.174	72.291	1.828	0.147
Southwest	sub-031558	46	F	Middle Adulthood	763514	0.155	72.048	1.846	0.15
Southwest	sub-031559	22	M	Early Adulthood	286352	0.119	94.971	1.893	0.036
Southwest	sub-031561	40	M	Middle Adulthood	694088	0.133	65.116	1.88	0.099
Southwest	sub-031562	21	F	Early Adulthood	896086	0.215	83.756	1.785	0.143
Southwest	sub-031563	21	F	Early Adulthood	502654	0.144	83.297	1.858	0.094
Southwest	sub-031564	23	F	Early Adulthood	537048	0.121	78.626	1.879	0.128
Southwest	sub-031565	25	M	Early Adulthood	490066	0.129	85.118	1.871	0.089
Southwest	sub-031566	19	F	Early Adulthood	643978	0.19	86.891	1.811	0.082
Southwest	sub-031567	23	M	Early Adulthood	765072	0.201	81.342	1.799	0.184
Southwest	sub-031568	21	F	Early Adulthood	724905	0.157	77.034	1.844	0.167
Southwest	sub-031569	22	F	Early Adulthood	623864	0.12	66.65	1.883	0.121
Southwest	sub-031570	20	F	Early Adulthood	967728	0.246	92.079	1.754	0.215
Southwest	sub-031571	23	F	Early Adulthood	1057190	0.252	83.99	1.749	0.158
Southwest	sub-031572	20	F	Early Adulthood	623720	0.15	75.744	1.85	0.148
Southwest	sub-031573	22	F	Early Adulthood	626588	0.136	73.709	1.865	0.128
Southwest	sub-031574	23	M	Early Adulthood	963903	0.225	79.505	1.779	0.123
Southwest	sub-031575	21	M	Early Adulthood	555914	0.152	89.43	1.848	0.112
Southwest	sub-031576	21	M	Early Adulthood	671012	0.129	65.714	1.878	0.1
Southwest	sub-031577	49	F	Middle Adulthood	603516	0.123	67.628	1.884	0.089
Southwest	sub-031579	20	M	Early Adulthood	731752	0.188	86.65	1.812	0.124
Southwest	sub-031580	23	F	Early Adulthood	650176	0.12	62.195	1.902	0.1
Southwest	sub-031581	25	F	Early Adulthood	657606	0.158	75.584	1.842	0.146
Southwest	sub-031582	21	F	Early Adulthood	462498	0.095	66.512	1.91	0.078
Southwest	sub-031583	35	M	Early Adulthood	859888	0.181	73.126	1.821	0.117
Southwest	sub-031585	22	F	Early Adulthood	693176	0.165	81.463	1.836	0.114
Southwest	sub-031586	48	F	Middle Adulthood	921862	0.205	78.092	1.796	0.136
Southwest	sub-031587	22	M	Early Adulthood	572306	0.132	65.309	1.877	0.106
Southwest	sub-031588	20	F	Early Adulthood	931152	0.186	70.865	1.815	0.148
Southwest	sub-031589	21	F	Early Adulthood	951222	0.215	82.789	1.785	0.196
Southwest	sub-031590	23	M	Early Adulthood	347410	0.096	83.724	1.905	0.074
Southwest	sub-031591	21	M	Early Adulthood	539020	0.126	79.508	1.874	0.1
Southwest	sub-031592	20	F	Early Adulthood	108458	0.087	118.263	1.915	0.023
Southwest	sub-031593	19	F	Early Adulthood	431710	0.13	93.367	1.87	0.091
Southwest	sub-031594	20	F	Early Adulthood	1171628	0.316	96.461	1.684	0.225
Southwest	sub-031595	21	F	Early Adulthood	542704	0.109	69.024	1.896	0.103
Southwest	sub-031596	24	F	Early Adulthood	354724	0.084	77.966	1.921	0.061
Southwest	sub-031597	24	F	Early Adulthood	1129618	0.268	86.256	1.732	0.197
Southwest	sub-031598	39	F	Early Adulthood	240162	0.041	52.85	2.12	0.048
Southwest	sub-031599	57	F	Middle Adulthood	462354	0.095	69.8	1.909	0.09
Southwest	sub-031600	22	M	Early Adulthood	1098576	0.293	91.739	1.707	0.167
Southwest	sub-031601	23	F	Early Adulthood	730980	0.152	72.949	1.849	0.133
Southwest	sub-031602	23	M	Early Adulthood	1036280	0.24	82.532	1.76	0.162
Southwest	sub-031603	23	F	Early Adulthood	810218	0.169	74.113	1.831	0.146
Southwest	sub-031604	23	F	Early Adulthood	511404	0.12	79.924	1.88	0.104
Southwest	sub-031605	23	F	Early Adulthood	492079	0.136	87.897	1.866	0.092
Southwest	sub-031606	23	F	Early Adulthood	849106	0.2	81.594	1.801	0.131
Southwest	sub-031607	22	M	Early Adulthood	1106568	0.272	85.849	1.73	0.153
Southwest	sub-031608	22	F	Early Adulthood	221622	0.063	87.596	1.943	0.045
Southwest	sub-031609	24	F	Early Adulthood	789540	0.148	65.068	1.857	0.132
Southwest	sub-031611	19	F	Early Adulthood	606828	0.15	84.83	1.85	0.133
Southwest	sub-031612	23	F	Early Adulthood	320616	0.074	75.767	1.933	0.051
Southwest	sub-031613	21	M	Early Adulthood	512928	0.094	61.163	1.914	0.094
Southwest	sub-031614	26	F	Early Adulthood	430168	0.1	79.41	1.901	0.102
Southwest	sub-031615	23	F	Early Adulthood	545158	0.11	69.23	1.891	0.104
Southwest	sub-031616	22	F	Early Adulthood	74338	0.049	114.376	1.951	0.02
Southwest	sub-031617	23	F	Early Adulthood	459206	0.112	82.799	1.889	0.114
Southwest	sub-031618	23	F	Early Adulthood	238532	0.063	82.988	1.955	0.04
Southwest	sub-031619	23	F	Early Adulthood	600042	0.138	81.381	1.862	0.148
Southwest	sub-031620	23	F	Early Adulthood	175554	0.078	105.51	1.923	0.045
Southwest	sub-031621	24	M	Early Adulthood	1070976	0.266	90.003	1.734	0.207
Southwest	sub-031622	25	F	Early Adulthood	335986	0.115	87.694	1.886	0.079
Southwest	sub-031623	25	M	Early Adulthood	635402	0.12	65.311	1.881	0.131
Southwest	sub-031625	48	F	Middle Adulthood	876280	0.199	78.761	1.802	0.12
Southwest	sub-031626	26	F	Early Adulthood	1001466	0.25	83.245	1.756	0.096
Southwest	sub-031627	47	F	Middle Adulthood	1113940	0.272	85.165	1.729	0.149
Southwest	sub-031629	21	F	Early Adulthood	795638	0.198	85.828	1.802	0.141
Southwest	sub-031630	23	F	Early Adulthood	286698	0.08	87.315	1.923	0.061
Southwest	sub-031631	24	F	Early Adulthood	1077152	0.253	84.269	1.748	0.176
Southwest	sub-031632	24	F	Early Adulthood	110606	0.081	116.706	1.919	0.024
Southwest	sub-031633	54	F	Middle Adulthood	84736	0.031	86.843	1.975	0.031
Southwest	sub-031634	38	F	Early Adulthood	184794	0.051	86.005	1.953	0.055
Southwest	sub-031635	58	M	Middle Adulthood	709048	0.136	64.377	1.872	0.078
Southwest	sub-031636	53	M	Middle Adulthood	714642	0.154	75.833	1.847	0.137
Southwest	sub-031637	48	M	Middle Adulthood	533334	0.105	67.088	1.9	0.099
Southwest	sub-031638	46	F	Middle Adulthood	752040	0.167	77.409	1.833	0.16
Southwest	sub-031639	42	F	Middle Adulthood	975906	0.222	83.161	1.778	0.195
Southwest	sub-031640	60	M	Middle Adulthood	325703	0.069	56.504	1.948	0.063
Southwest	sub-031641	57	M	Middle Adulthood	970720	0.223	81.559	1.778	0.158
Southwest	sub-031642	56	M	Middle Adulthood	525762	0.136	87.341	1.864	0.146
Southwest	sub-031643	57	M	Middle Adulthood	1179660	0.317	94.055	1.683	0.194
Southwest	sub-031644	35	M	Early Adulthood	565978	0.122	74.307	1.879	0.108
Southwest	sub-031645	64	F	Middle Adulthood	897372	0.185	71.502	1.823	0.112
Southwest	sub-031646	61	M	Middle Adulthood	1045054	0.212	72.361	1.792	0.154
Southwest	sub-031647	36	F	Early Adulthood	479636	0.115	82.32	1.887	0.123
Southwest	sub-031648	49	M	Middle Adulthood	550416	0.124	77.29	1.876	0.1
Southwest	sub-031649	59	M	Middle Adulthood	839986	0.16	65.718	1.844	0.12
Southwest	sub-031650	59	F	Middle Adulthood	869794	0.207	82.814	1.793	0.137
Southwest	sub-031652	42	F	Middle Adulthood	837280	0.182	74.21	1.827	0.15
Southwest	sub-031653	34	M	Early Adulthood	155758	0.08	110.065	1.92	0.045
Southwest	sub-031656	34	F	Early Adulthood	851998	0.176	73.278	1.824	0.144
Southwest	sub-031657	34	F	Early Adulthood	414258	0.094	75.328	1.908	0.078
Southwest	sub-031658	53	M	Middle Adulthood	768896	0.141	62.522	1.866	0.119
Southwest	sub-031659	65	M	Late Adulthood	646030	0.126	68.32	1.88	0.129
Southwest	sub-031660	42	F	Middle Adulthood	765027	0.152	68.223	1.849	0.129
Southwest	sub-031662	44	F	Middle Adulthood	776426	0.198	88.068	1.803	0.153
Southwest	sub-031663	48	F	Middle Adulthood	306958	0.075	79.881	1.927	0.064
Southwest	sub-031664	61	M	Middle Adulthood	321874	0.069	72.362	1.934	0.069
Southwest	sub-031666	52	F	Middle Adulthood	175004	0.069	91.394	1.937	0.036
Southwest	sub-031667	54	F	Middle Adulthood	962792	0.308	91.641	1.692	0.162
Southwest	sub-031668	40	F	Middle Adulthood	767998	0.218	85.152	1.784	0.116
Southwest	sub-031669	61	F	Middle Adulthood	1155163	0.299	90.551	1.701	0.221
Southwest	sub-031670	60	M	Middle Adulthood	397004	0.059	41.238	2.183	0.064
Southwest	sub-031671	45	F	Middle Adulthood	651516	0.119	62.041	1.89	0.108
Southwest	sub-031673	37	F	Early Adulthood	934188	0.232	85.444	1.768	0.137
Southwest	sub-031674	37	F	Early Adulthood	847546	0.187	78.604	1.813	0.151
Southwest	sub-031675	45	F	Middle Adulthood	878640	0.198	80.718	1.803	0.162
Southwest	sub-031676	33	F	Early Adulthood	884716	0.191	79.079	1.809	0.191
Southwest	sub-031677	54	M	Middle Adulthood	735728	0.148	69.34	1.859	0.101
Southwest	sub-031678	35	M	Early Adulthood	710530	0.159	68.522	1.843	0.134
Southwest	sub-031681	49	F	Middle Adulthood	530590	0.113	63.204	1.887	0.115
Southwest	sub-031682	44	F	Middle Adulthood	875264	0.22	84.758	1.78	0.114
Southwest	sub-031683	54	M	Middle Adulthood	666750	0.118	58.983	1.897	0.099
Southwest	sub-031684	59	M	Middle Adulthood	670400	0.147	76.74	1.854	0.129
Southwest	sub-031685	60	M	Middle Adulthood	572066	0.102	58.528	1.942	0.068
Southwest	sub-031686	60	F	Middle Adulthood	755014	0.138	62.044	1.881	0.105
Southwest	sub-031687	42	M	Middle Adulthood	349364	0.08	76.405	1.922	0.066
Southwest	sub-031688	34	F	Early Adulthood	700226	0.128	61.275	1.893	0.093
Southwest	sub-031689	53	M	Middle Adulthood	215270	0.062	88.538	1.94	0.047
Southwest	sub-031690	33	F	Early Adulthood	668496	0.129	66.903	1.873	0.12
Southwest	sub-031693	34	M	Early Adulthood	600828	0.124	71.912	1.876	0.115
Southwest	sub-031695	56	F	Middle Adulthood	527250	0.107	69.714	1.897	0.106
Southwest	sub-031696	40	M	Middle Adulthood	1012574	0.238	84.739	1.762	0.184
Southwest	sub-031697	55	F	Middle Adulthood	518188	0.092	59.236	1.922	0.094
Southwest	sub-031698	57	F	Middle Adulthood	373894	0.07	62.544	1.942	0.065
Southwest	sub-031699	58	M	Middle Adulthood	499074	0.123	73.456	1.878	0.116
Southwest	sub-031700	46	F	Middle Adulthood	590698	0.119	70.42	1.882	0.129
Southwest	sub-031701	60	M	Middle Adulthood	1019300	0.236	81.888	1.766	0.152
Southwest	sub-031702	43	F	Middle Adulthood	507824	0.139	89.362	1.863	0.11
Southwest	sub-031703	60	M	Middle Adulthood	787890	0.169	75.902	1.831	0.138
Southwest	sub-031704	42	M	Middle Adulthood	474082	0.104	74.407	1.897	0.086
Southwest	sub-031705	58	M	Middle Adulthood	1044938	0.235	79.374	1.767	0.165
Southwest	sub-031706	60	F	Middle Adulthood	1014344	0.238	83.601	1.763	0.168
Southwest	sub-031707	53	F	Middle Adulthood	279786	0.062	72.36	1.967	0.037
Southwest	sub-031708	58	F	Middle Adulthood	744736	0.148	61.894	1.863	0.109
Southwest	sub-031709	59	F	Middle Adulthood	314408	0.081	82.973	1.921	0.064
Southwest	sub-031711	56	F	Middle Adulthood	456200	0.084	61.71	1.923	0.087
Southwest	sub-031712	60	F	Middle Adulthood	387450	0.067	55.282	1.941	0.067
Southwest	sub-031714	24	M	Early Adulthood	937740	0.192	72.301	1.811	0.139
Southwest	sub-031715	25	M	Early Adulthood	442936	0.097	74.158	1.908	0.082
Southwest	sub-031716	24	F	Early Adulthood	285190	0.107	101.838	1.893	0.078
Southwest	sub-031718	24	M	Early Adulthood	840976	0.166	69.358	1.834	0.135
Southwest	sub-031720	26	M	Early Adulthood	351840	0.091	67.376	1.917	0.079
Southwest	sub-031721	24	F	Early Adulthood	206318	0.077	99.721	1.924	0.051
Southwest	sub-031722	24	F	Early Adulthood	155320	0.048	90.842	1.962	0.037
Southwest	sub-031723	25	F	Early Adulthood	643090	0.133	72.784	1.868	0.134
Southwest	sub-031724	24	F	Early Adulthood	761132	0.149	67.859	1.852	0.118
Southwest	sub-031725	24	F	Early Adulthood	557832	0.139	83.52	1.864	0.102
Southwest	sub-031726	28	M	Early Adulthood	578351	0.117	56.906	1.898	0.101
Southwest	sub-031727	24	F	Early Adulthood	815028	0.174	76.771	1.826	0.162
Southwest	sub-031728	26	M	Early Adulthood	785560	0.162	64.611	1.89	0.06
Southwest	sub-031729	30	M	Early Adulthood	152738	0.057	98.099	1.949	0.021
Southwest	sub-031730	25	F	Early Adulthood	335088	0.106	95.247	1.894	0.089
Southwest	sub-031731	24	F	Early Adulthood	568610	0.142	83.337	1.86	0.095
Southwest	sub-031732	24	F	Early Adulthood	690784	0.146	73.512	1.856	0.119
Southwest	sub-031733	25	F	Early Adulthood	724932	0.149	73.056	1.852	0.15
Southwest	sub-031734	25	F	Early Adulthood	965358	0.212	78.325	1.788	0.155
Southwest	sub-031735	24	F	Early Adulthood	419326	0.1	78.029	1.907	0.075
Southwest	sub-031736	24	M	Early Adulthood	630186	0.147	63.585	1.857	0.126
Southwest	sub-031737	23	M	Early Adulthood	665532	0.163	72.489	1.838	0.124
Southwest	sub-031738	24	M	Early Adulthood	983702	0.237	81.294	1.766	0.135
Southwest	sub-031739	24	M	Early Adulthood	236048	0.06	82.209	1.94	0.056
Southwest	sub-031740	26	F	Early Adulthood	580226	0.157	79.334	1.843	0.151
Southwest	sub-031741	25	F	Early Adulthood	320068	0.094	90.478	1.908	0.069
Southwest	sub-031742	23	F	Early Adulthood	1045004	0.24	84.516	1.76	0.204
Southwest	sub-031743	27	F	Early Adulthood	240290	0.069	87.052	1.947	0.034
Southwest	sub-031744	25	M	Early Adulthood	521948	0.111	65.401	1.892	0.115
Southwest	sub-031746	25	M	Early Adulthood	862279	0.158	61.53	1.868	0.119
Southwest	sub-031747	25	M	Early Adulthood	734448	0.159	76.093	1.844	0.134
Southwest	sub-031748	23	F	Early Adulthood	338792	0.116	97.628	1.884	0.069
Southwest	sub-031749	23	F	Early Adulthood	175168	0.064	98.799	1.936	0.05
Southwest	sub-031750	26	F	Early Adulthood	795590	0.18	79.258	1.82	0.133
Southwest	sub-031751	27	F	Early Adulthood	519106	0.106	70.214	1.901	0.095
Southwest	sub-031752	34	M	Early Adulthood	273366	0.075	86.251	1.926	0.054
Southwest	sub-031753	28	F	Early Adulthood	881292	0.177	72.056	1.824	0.159
Southwest	sub-031754	27	M	Early Adulthood	446484	0.104	78.938	1.896	0.096
Southwest	sub-031755	25	M	Early Adulthood	909852	0.205	81.519	1.795	0.175
Southwest	sub-031756	24	M	Early Adulthood	366784	0.076	66.833	1.924	0.081
Southwest	sub-031757	23	F	Early Adulthood	340622	0.071	69.795	1.934	0.066
Southwest	sub-031758	24	M	Early Adulthood	880240	0.225	72.431	1.776	0.173
Southwest	sub-031759	25	M	Early Adulthood	627960	0.173	80.532	1.827	0.17
Southwest	sub-031760	23	M	Early Adulthood	902496	0.199	78.554	1.801	0.156
Southwest	sub-031762	24	F	Early Adulthood	1174058	0.301	93.806	1.699	0.23
Southwest	sub-031763	23	F	Early Adulthood	454404	0.11	77.387	1.89	0.094
Southwest	sub-031764	24	F	Early Adulthood	638984	0.154	85.108	1.846	0.164
Southwest	sub-031765	25	M	Early Adulthood	1039706	0.241	81.347	1.759	0.14
Southwest	sub-031766	24	M	Early Adulthood	340970	0.106	93.354	1.894	0.086
Southwest	sub-031767	24	F	Early Adulthood	815724	0.157	65.336	1.855	0.094
